# Supplementary material for: Effects of Caffeine Intake on Self-Administered Sleeping Quality and Wearable Monitoring of Sleep in a Cohort of Young Healthy Adults
Source: Nutrients. 2025 Apr 29;17(9):1503. doi: 10.3390/nu17091503 (PMC12073117; doi:10.3390/nu17091503)
Supplement: Supplementary file 1 [file nutrients-17-01503-s001.zip]

Archive with 1 entries (1 files):
- nutrients-3612624-supplementary.pdf
